# Supplementary material for: Targeting the WSB2–NOXA axis in cancer cells for enhanced sensitivity to BCL-2 family protein inhibitors
Source: eLife. 2025 Jul 23;13:RP98372. doi: 10.7554/eLife.98372 (PMC12286604; doi:10.7554/eLife.98372)
Supplement: Figure 1—source data 1. [file elife-98372-fig1-data1.zip]

Archive with 100 entries (99 files):
- Figure 1-data1/
- __MACOSX/._Figure 1-data1
- Figure 1-data1/Figure_1-source_data_1_ Figure_1D_BAD.jpg
- __MACOSX/Figure 1-data1/._Figure_1-source_data_1_ Figure_1D_BAD.jpg
- Figure 1-data1/Figure_1-source_data_1_ Figure_1G_MCL-1.jpg
- __MACOSX/Figure 1-data1/._Figure_1-source_data_1_ Figure_1G_MCL-1.jpg
- Figure 1-data1/Figure_1-source_data_1_ Figure_1L_HSP60.jpg
- __MACOSX/Figure 1-data1/._Figure_1-source_data_1_ Figure_1L_HSP60.jpg
- Figure 1-data1/Figure_1-source_data_1_ Figure_1L_Histone H3.jpg
- __MACOSX/Figure 1-data1/._Figure_1-source_data_1_ Figure_1L_Histone H3.jpg
- Figure 1-data1/Figure_1-source_data_1_ Figure_1E_BCL-W.jpg
- __MACOSX/Figure 1-data1/._Figure_1-source_data_1_ Figure_1E_BCL-W.jpg
- Figure 1-data1/Figure_1-source_data_1_ Figure_1M_TOM70.jpg
- __MACOSX/Figure 1-data1/._Figure_1-source_data_1_ Figure_1M_TOM70.jpg
- Figure 1-data1/.DS_Store
- __MACOSX/Figure 1-data1/._.DS_Store
- Figure 1-data1/Figure_1-source_data_1_ Figure_1D_ELOB.jpg
- __MACOSX/Figure 1-data1/._Figure_1-source_data_1_ Figure_1D_ELOB.jpg
- Figure 1-data1/Figure_1-source_data_1_ Figure_1E_ELOB.jpg
- __MACOSX/Figure 1-data1/._Figure_1-source_data_1_ Figure_1E_ELOB.jpg
- Figure 1-data1/Figure_1-source_data_1_ Figure_1E_ELOC.jpg
- __MACOSX/Figure 1-data1/._Figure_1-source_data_1_ Figure_1E_ELOC.jpg
- Figure 1-data1/Figure_1-source_data_1_ Figure_1D_ELOC.jpg
- __MACOSX/Figure 1-data1/._Figure_1-source_data_1_ Figure_1D_ELOC.jpg
- Figure 1-data1/Figure_1-source_data_1_ Figure_1D_BCL-XL.jpg
- __MACOSX/Figure 1-data1/._Figure_1-source_data_1_ Figure_1D_BCL-XL.jpg
- Figure 1-data1/Figure_1-source_data_1_ Figure_1E_BAD.jpg
- __MACOSX/Figure 1-data1/._Figure_1-source_data_1_ Figure_1E_BAD.jpg
- Figure 1-data1/Figure_1-source_data_1_ Figure_1I_WSB2.jpg
- __MACOSX/Figure 1-data1/._Figure_1-source_data_1_ Figure_1I_WSB2.jpg
- Figure 1-data1/Figure_1-source_data_1_ Figure_1H_WSB2.jpg
- __MACOSX/Figure 1-data1/._Figure_1-source_data_1_ Figure_1H_WSB2.jpg
- Figure 1-data1/Figure_1-source_data_1_ Figure_1I_BCL-XL.jpg
- __MACOSX/Figure 1-data1/._Figure_1-source_data_1_ Figure_1I_BCL-XL.jpg
- Figure 1-data1/Figure_1-source_data_1_ Figure_1M_SMAC.jpg
- __MACOSX/Figure 1-data1/._Figure_1-source_data_1_ Figure_1M_SMAC.jpg
- Figure 1-data1/Figure_1-source_data_1_ Figure_1D_WSB2.jpg
- __MACOSX/Figure 1-data1/._Figure_1-source_data_1_ Figure_1D_WSB2.jpg
- Figure 1-data1/Figure_1-source_data_1_ Figure_1M_HSP60.jpg
- __MACOSX/Figure 1-data1/._Figure_1-source_data_1_ Figure_1M_HSP60.jpg
- Figure 1-data1/Figure_1-source_data_1_ Figure_1E_WSB1.jpg
- __MACOSX/Figure 1-data1/._Figure_1-source_data_1_ Figure_1E_WSB1.jpg
- Figure 1-data1/Figure_1-source_data_1_ Figure_1D_BCL-W.jpg
- __MACOSX/Figure 1-data1/._Figure_1-source_data_1_ Figure_1D_BCL-W.jpg
- Figure 1-data1/Figure_1-source_data_1_ Figure_1D_NOXA.jpg
- __MACOSX/Figure 1-data1/._Figure_1-source_data_1_ Figure_1D_NOXA.jpg
- Figure 1-data1/Figure_1-source_data_1_ Figure_1E_NOXA.jpg
- __MACOSX/Figure 1-data1/._Figure_1-source_data_1_ Figure_1E_NOXA.jpg
- Figure 1-data1/Figure_1-source_data_1_ Figure_1D_BCL2.jpg
- __MACOSX/Figure 1-data1/._Figure_1-source_data_1_ Figure_1D_BCL2.jpg
- Figure 1-data1/Figure_1-source_data_1_ Figure_1E_BCL2.jpg
- __MACOSX/Figure 1-data1/._Figure_1-source_data_1_ Figure_1E_BCL2.jpg
- Figure 1-data1/Figure_1-source_data_1_ Figure_1E_RBX2.jpg
- __MACOSX/Figure 1-data1/._Figure_1-source_data_1_ Figure_1E_RBX2.jpg
- Figure 1-data1/Figure_1-source_data_1_ Figure_1D_RBX2.jpg
- __MACOSX/Figure 1-data1/._Figure_1-source_data_1_ Figure_1D_RBX2.jpg
- Figure 1-data1/Figure_1-source_data_1_ Figure_1J_WSB2.jpg
- __MACOSX/Figure 1-data1/._Figure_1-source_data_1_ Figure_1J_WSB2.jpg
- Figure 1-data1/Figure_1-source_data_1_ Figure_1E_BCL-XL.jpg
- __MACOSX/Figure 1-data1/._Figure_1-source_data_1_ Figure_1E_BCL-XL.jpg
- Figure 1-data1/Figure_1-source_data_1_ Figure_1J_BAD.jpg
- __MACOSX/Figure 1-data1/._Figure_1-source_data_1_ Figure_1J_BAD.jpg
- Figure 1-data1/Figure_1-source_data_1_ Figure_1C_IP-FLAG.jpg
- __MACOSX/Figure 1-data1/._Figure_1-source_data_1_ Figure_1C_IP-FLAG.jpg
- Figure 1-data1/Figure_1-source_data_1_ Figure_1E_MCL-1.jpg
- __MACOSX/Figure 1-data1/._Figure_1-source_data_1_ Figure_1E_MCL-1.jpg
- Figure 1-data1/Figure_1-source_data_1_ Figure_1E_CUL5.jpg
- __MACOSX/Figure 1-data1/._Figure_1-source_data_1_ Figure_1E_CUL5.jpg
- Figure 1-data1/Figure_1-source_data_1_ Figure_1D_CUL5.jpg
- __MACOSX/Figure 1-data1/._Figure_1-source_data_1_ Figure_1D_CUL5.jpg
- Figure 1-data1/Figure_1-source_data_1_ Figure_1L_GAPDH.jpg
- __MACOSX/Figure 1-data1/._Figure_1-source_data_1_ Figure_1L_GAPDH.jpg
- Figure 1-data1/Figure_1-source_data_1_ Figure_1C_WCL-FLAG.jpg
- __MACOSX/Figure 1-data1/._Figure_1-source_data_1_ Figure_1C_WCL-FLAG.jpg
- Figure 1-data1/Figure_1-source_data_1_ Figure_1F_NOXA.jpg
- __MACOSX/Figure 1-data1/._Figure_1-source_data_1_ Figure_1F_NOXA.jpg
- Figure 1-data1/Figure_1-source_data_1_ Figure_1D_MCL-1.jpg
- __MACOSX/Figure 1-data1/._Figure_1-source_data_1_ Figure_1D_MCL-1.jpg
- Figure 1-data1/Figure_1-source_data_1_ Figure_1D_BAX.jpg
- __MACOSX/Figure 1-data1/._Figure_1-source_data_1_ Figure_1D_BAX.jpg
- Figure 1-data1/Figure_1-source_data_1_ Figure_1C_IP-Myc.jpg
- __MACOSX/Figure 1-data1/._Figure_1-source_data_1_ Figure_1C_IP-Myc.jpg
- Figure 1-data1/Figure_1-source_data_1_ Figure_1D_BAK1.jpg
- __MACOSX/Figure 1-data1/._Figure_1-source_data_1_ Figure_1D_BAK1.jpg
- Figure 1-data1/Figure_1-source_data_1_ Figure_1E_BAK1.jpg
- __MACOSX/Figure 1-data1/._Figure_1-source_data_1_ Figure_1E_BAK1.jpg
- Figure 1-data1/Figure_1-source_data_1_ Figure_1M_WSB2.jpg
- __MACOSX/Figure 1-data1/._Figure_1-source_data_1_ Figure_1M_WSB2.jpg
- Figure 1-data1/Figure_1-source_data_1_ Figure_1L_WSB2.jpg
- __MACOSX/Figure 1-data1/._Figure_1-source_data_1_ Figure_1L_WSB2.jpg
- Figure 1-data1/Figure_1-source_data_1_ Figure_1E_BAX.jpg
- __MACOSX/Figure 1-data1/._Figure_1-source_data_1_ Figure_1E_BAX.jpg
- Figure 1-data1/Figure_1-source_data_1_ Figure_1G_WSB2.jpg
- __MACOSX/Figure 1-data1/._Figure_1-source_data_1_ Figure_1G_WSB2.jpg
- Figure 1-data1/Figure_1-source_data_1_ Figure_1F_WSB2.jpg
- __MACOSX/Figure 1-data1/._Figure_1-source_data_1_ Figure_1F_WSB2.jpg
- Figure 1-data1/Figure_1-source_data_1_ Figure_1C_WCL-Myc.jpg
- __MACOSX/Figure 1-data1/._Figure_1-source_data_1_ Figure_1C_WCL-Myc.jpg
- Figure 1-data1/Figure_1-source_data_1_ Figure_1H_BCL2.jpg
- __MACOSX/Figure 1-data1/._Figure_1-source_data_1_ Figure_1H_BCL2.jpg
