# Supplementary material for: Targeting the WSB2–NOXA axis in cancer cells for enhanced sensitivity to BCL-2 family protein inhibitors
Source: eLife. 2025 Jul 23;13:RP98372. doi: 10.7554/eLife.98372 (PMC12286604; doi:10.7554/eLife.98372)
Supplement: Figure 1—source data 3. [file elife-98372-fig1-data3.zip]

Archive with 8 entries (8 files):
- Figure_1-source_data_3_Figure_1K_DAPI.jpg
- __MACOSX/._Figure_1-source_data_3_Figure_1K_DAPI.jpg
- Figure_1-source_data_3_Figure_1K_HSP60.jpg
- __MACOSX/._Figure_1-source_data_3_Figure_1K_HSP60.jpg
- Figure_1-source_data_3_Figure_1K_Merge.jpg
- __MACOSX/._Figure_1-source_data_3_Figure_1K_Merge.jpg
- Figure_1-source_data_3_Figure_1K_WSB2.jpg
- __MACOSX/._Figure_1-source_data_3_Figure_1K_WSB2.jpg
