# Supplementary material for: Targeting the WSB2–NOXA axis in cancer cells for enhanced sensitivity to BCL-2 family protein inhibitors
Source: eLife. 2025 Jul 23;13:RP98372. doi: 10.7554/eLife.98372 (PMC12286604; doi:10.7554/eLife.98372)
Supplement: Figure 2—source data 1. [file elife-98372-fig2-data1.zip]

Archive with 54 entries (53 files):
- Figure 2-data1/
- Figure 2-data1/Figure_2-source_data_1_ Figure_2A_Actin.jpg
- Figure 2-data1/Figure_2-source_data_1_ Figure_2A_BAD.jpg
- Figure 2-data1/Figure_2-source_data_1_ Figure_2A_BAK1.jpg
- Figure 2-data1/Figure_2-source_data_1_ Figure_2A_BAX.jpg
- Figure 2-data1/Figure_2-source_data_1_ Figure_2A_BCL-W.jpg
- Figure 2-data1/Figure_2-source_data_1_ Figure_2A_BCL-XL.jpg
- Figure 2-data1/Figure_2-source_data_1_ Figure_2A_BCL2.jpg
- Figure 2-data1/Figure_2-source_data_1_ Figure_2A_MCL-1.jpg
- Figure 2-data1/Figure_2-source_data_1_ Figure_2A_NOXA.jpg
- Figure 2-data1/Figure_2-source_data_1_ Figure_2A_WSB2.jpg
- Figure 2-data1/Figure_2-source_data_1_ Figure_2B_Actin.jpg
- Figure 2-data1/Figure_2-source_data_1_ Figure_2B_BAD.jpg
- Figure 2-data1/Figure_2-source_data_1_ Figure_2B_BAK1.jpg
- Figure 2-data1/Figure_2-source_data_1_ Figure_2B_BAX.jpg
- Figure 2-data1/Figure_2-source_data_1_ Figure_2B_BCL-W.jpg
- Figure 2-data1/Figure_2-source_data_1_ Figure_2B_BCL-XL.jpg
- Figure 2-data1/Figure_2-source_data_1_ Figure_2B_BCL2.jpg
- Figure 2-data1/Figure_2-source_data_1_ Figure_2B_MCL-1.jpg
- Figure 2-data1/Figure_2-source_data_1_ Figure_2B_NOXA.jpg
- Figure 2-data1/Figure_2-source_data_1_ Figure_2B_WSB2.jpg
- Figure 2-data1/Figure_2-source_data_1_ Figure_2C_Actin.jpg
- Figure 2-data1/Figure_2-source_data_1_ Figure_2C_BAD.jpg
- Figure 2-data1/Figure_2-source_data_1_ Figure_2C_BAK1.jpg
- Figure 2-data1/Figure_2-source_data_1_ Figure_2C_BAX.jpg
- Figure 2-data1/Figure_2-source_data_1_ Figure_2C_BCL-W.jpg
- Figure 2-data1/Figure_2-source_data_1_ Figure_2C_BCL-XL.jpg
- Figure 2-data1/Figure_2-source_data_1_ Figure_2C_BCL2.jpg
- Figure 2-data1/Figure_2-source_data_1_ Figure_2C_MCL-1.jpg
- Figure 2-data1/Figure_2-source_data_1_ Figure_2C_NOXA.jpg
- Figure 2-data1/Figure_2-source_data_1_ Figure_2C_WSB2.jpg
- Figure 2-data1/Figure_2-source_data_1_ Figure_2D_Actin.jpg
- Figure 2-data1/Figure_2-source_data_1_ Figure_2D_GFP.jpg
- Figure 2-data1/Figure_2-source_data_1_ Figure_2D_Myc.jpg
- Figure 2-data1/Figure_2-source_data_1_ Figure_2E_Actin.jpg
- Figure 2-data1/Figure_2-source_data_1_ Figure_2E_FLAG.jpg
- Figure 2-data1/Figure_2-source_data_1_ Figure_2E_GFP.jpg
- Figure 2-data1/Figure_2-source_data_1_ Figure_2F_Actin.jpg
- Figure 2-data1/Figure_2-source_data_1_ Figure_2F_NOXA.jpg
- Figure 2-data1/Figure_2-source_data_1_ Figure_2F_WSB2.jpg
- Figure 2-data1/Figure_2-source_data_1_ Figure_2G_Actin.jpg
- Figure 2-data1/Figure_2-source_data_1_ Figure_2G_NOXA.jpg
- Figure 2-data1/Figure_2-source_data_1_ Figure_2H_GAPDH.jpg
- Figure 2-data1/Figure_2-source_data_1_ Figure_2H_NOXA.jpg
- Figure 2-data1/Figure_2-source_data_1_ Figure_2K_IP-HA.jpg
- Figure 2-data1/Figure_2-source_data_1_ Figure_2K_WCL-FLAG.jpg
- Figure 2-data1/Figure_2-source_data_1_ Figure_2K_WCL-Myc.jpg
- Figure 2-data1/Figure_2-source_data_1_ Figure_2L_IP-HA.jpg
- Figure 2-data1/Figure_2-source_data_1_ Figure_2L_WCL-FLAG.jpg
- Figure 2-data1/Figure_2-source_data_1_ Figure_2L_WCL-Myc.jpg
- Figure 2-data1/Figure_2-source_data_1_ Figure_2M_IP-HA.jpg
- Figure 2-data1/Figure_2-source_data_1_ Figure_2M_IP-NOXA.jpg
- Figure 2-data1/Figure_2-source_data_1_ Figure_2M_WCL-NOXA.jpg
- Figure 2-data1/Figure_2-source_data_1_ Figure_2M_WCL-WSB2.jpg
