# Supplementary material for: Targeting the WSB2–NOXA axis in cancer cells for enhanced sensitivity to BCL-2 family protein inhibitors
Source: eLife. 2025 Jul 23;13:RP98372. doi: 10.7554/eLife.98372 (PMC12286604; doi:10.7554/eLife.98372)
Supplement: Figure 2—figure supplement 1—source data 1. [file elife-98372-fig2-figsupp1-data1.zip]

Archive with 36 entries (35 files):
- Figure 2-supplementary figure 1-data1/
- Figure 2-supplementary figure 1-data1/Figure_2-figure supplement_1_ source_data_1_ Figure_A_Actin(BAD).jpg
- Figure 2-supplementary figure 1-data1/Figure_2-figure supplement_1_ source_data_1_ Figure_A_Actin(BAX).jpg
- Figure 2-supplementary figure 1-data1/Figure_2-figure supplement_1_ source_data_1_ Figure_A_Actin(BCL-2).jpg
- Figure 2-supplementary figure 1-data1/Figure_2-figure supplement_1_ source_data_1_ Figure_A_Actin(BCL-W).jpg
- Figure 2-supplementary figure 1-data1/Figure_2-figure supplement_1_ source_data_1_ Figure_A_Actin(BCLXL).jpg
- Figure 2-supplementary figure 1-data1/Figure_2-figure supplement_1_ source_data_1_ Figure_A_Actin(MCL-1).jpg
- Figure 2-supplementary figure 1-data1/Figure_2-figure supplement_1_ source_data_1_ Figure_A_Actin(NOXA).jpg
- Figure 2-supplementary figure 1-data1/Figure_2-figure supplement_1_ source_data_1_ Figure_A_FLAG(BAD).jpg
- Figure 2-supplementary figure 1-data1/Figure_2-figure supplement_1_ source_data_1_ Figure_A_FLAG(BAX).jpg
- Figure 2-supplementary figure 1-data1/Figure_2-figure supplement_1_ source_data_1_ Figure_A_FLAG(BCL-2).jpg
- Figure 2-supplementary figure 1-data1/Figure_2-figure supplement_1_ source_data_1_ Figure_A_FLAG(BCL-W).jpg
- Figure 2-supplementary figure 1-data1/Figure_2-figure supplement_1_ source_data_1_ Figure_A_FLAG(Bcl-xl).jpg
- Figure 2-supplementary figure 1-data1/Figure_2-figure supplement_1_ source_data_1_ Figure_A_FLAG(NOXA).jpg
- Figure 2-supplementary figure 1-data1/Figure_2-figure supplement_1_ source_data_1_ Figure_A_FLAG(MCL-1).jpg
- Figure 2-supplementary figure 1-data1/Figure_2-figure supplement_1_ source_data_1_ Figure_A_Myc(BAD).jpg
- Figure 2-supplementary figure 1-data1/Figure_2-figure supplement_1_ source_data_1_ Figure_A_Myc(BAX).jpg
- Figure 2-supplementary figure 1-data1/Figure_2-figure supplement_1_ source_data_1_ Figure_A_Myc(BCL-2).jpg
- Figure 2-supplementary figure 1-data1/Figure_2-figure supplement_1_ source_data_1_ Figure_A_Myc(BCL-XL).jpg
- Figure 2-supplementary figure 1-data1/Figure_2-figure supplement_1_ source_data_1_ Figure_A_Myc(MCL-1).jpg
- Figure 2-supplementary figure 1-data1/Figure_2-figure supplement_1_ source_data_1_ Figure_A_Myc(NOXA).jpg
- Figure 2-supplementary figure 1-data1/Figure_2-figure supplement_1_ source_data_1_ Figure_A_Myc(BCL-W).jpg
- Figure 2-supplementary figure 1-data1/Figure_2-figure supplement_1_ source_data_1_ Figure_C_CUL5.jpg
- Figure 2-supplementary figure 1-data1/Figure_2-figure supplement_1_ source_data_1_ Figure_C_ELOB.jpg
- Figure 2-supplementary figure 1-data1/Figure_2-figure supplement_1_ source_data_1_ Figure_C_ELOC.jpg
- Figure 2-supplementary figure 1-data1/Figure_2-figure supplement_1_ source_data_1_ Figure_C_NOXA.jpg
- Figure 2-supplementary figure 1-data1/Figure_2-figure supplement_1_ source_data_1_ Figure_C_RBX2.jpg
- Figure 2-supplementary figure 1-data1/Figure_2-figure supplement_1_ source_data_1_ Figure_C_WSB2.jpg
- Figure 2-supplementary figure 1-data1/Figure_2-figure supplement_1_ source_data_1_ Figure_D_Actin.jpg
- Figure 2-supplementary figure 1-data1/Figure_2-figure supplement_1_ source_data_1_ Figure_D_NOXA.jpg
- Figure 2-supplementary figure 1-data1/Figure_2-figure supplement_1_ source_data_1_ Figure_E_FLAG(left).jpg
- Figure 2-supplementary figure 1-data1/Figure_2-figure supplement_1_ source_data_1_ Figure_E_FLAG(right).jpg
- Figure 2-supplementary figure 1-data1/Figure_2-figure supplement_1_ source_data_1_ Figure_E_HA(left).jpg
- Figure 2-supplementary figure 1-data1/Figure_2-figure supplement_1_ source_data_1_ Figure_E_HA(right).jpg
- Figure 2-supplementary figure 1-data1/Figure_2-figure supplement_1_ source_data_1_ Figure_E_Myc(left).jpg
- Figure 2-supplementary figure 1-data1/Figure_2-figure supplement_1_ source_data_1_ Figure_E_Myc(right).jpg
