# Supplementary material for: Targeting the WSB2–NOXA axis in cancer cells for enhanced sensitivity to BCL-2 family protein inhibitors
Source: eLife. 2025 Jul 23;13:RP98372. doi: 10.7554/eLife.98372 (PMC12286604; doi:10.7554/eLife.98372)
Supplement: Figure 2—figure supplement 1—source data 2. [file elife-98372-fig2-figsupp1-data2.zip]

Archive with 2 entries (1 files):
- Figure 2-supplementary figure 1-data2/
- Figure 2-supplementary figure 1-data2/Figure_2_supplement figure_1_data_2 .jpg
