# Supplementary material for: Targeting the WSB2–NOXA axis in cancer cells for enhanced sensitivity to BCL-2 family protein inhibitors
Source: eLife. 2025 Jul 23;13:RP98372. doi: 10.7554/eLife.98372 (PMC12286604; doi:10.7554/eLife.98372)
Supplement: Figure 3—source data 1. [file elife-98372-fig3-data1.zip]

Archive with 39 entries (38 files):
- Figure 3-data1/
- Figure 3-data1/Figure_3-source_data_1_ Figure_3B_IP-FLAG.jpg
- Figure 3-data1/Figure_3-source_data_1_ Figure_3B_IP-GFP.jpg
- Figure 3-data1/Figure_3-source_data_1_ Figure_3B_WCL-FLAG.jpg
- Figure 3-data1/Figure_3-source_data_1_ Figure_3B_WCL-GFP.jpg
- Figure 3-data1/Figure_3-source_data_1_ Figure_3C_Actin.jpg
- Figure 3-data1/Figure_3-source_data_1_ Figure_3C_FLAG.jpg
- Figure 3-data1/Figure_3-source_data_1_ Figure_3C_Myc.jpg
- Figure 3-data1/Figure_3-source_data_1_ Figure_3D_IP-HA.jpg
- Figure 3-data1/Figure_3-source_data_1_ Figure_3D_WCL-FLAG.jpg
- Figure 3-data1/Figure_3-source_data_1_ Figure_3D_WCL-Myc.jpg
- Figure 3-data1/Figure_3-source_data_1_ Figure_3F_IP-FLAG.jpg
- Figure 3-data1/Figure_3-source_data_1_ Figure_3F_IP-GFP.jpg
- Figure 3-data1/Figure_3-source_data_1_ Figure_3F_WCL-FLAG.jpg
- Figure 3-data1/Figure_3-source_data_1_ Figure_3F_WCL-GFP.jpg
- Figure 3-data1/Figure_3-source_data_1_ Figure_3G_IP-FLAG.jpg
- Figure 3-data1/Figure_3-source_data_1_ Figure_3G_IP-GFP.jpg
- Figure 3-data1/Figure_3-source_data_1_ Figure_3G_WCL-FLAG.jpg
- Figure 3-data1/Figure_3-source_data_1_ Figure_3G_WCL-GFP.jpg
- Figure 3-data1/Figure_3-source_data_1_ Figure_3H_IP-FLAG.jpg
- Figure 3-data1/Figure_3-source_data_1_ Figure_3H_IP-GFP.jpg
- Figure 3-data1/Figure_3-source_data_1_ Figure_3H_WCL-FLAG.jpg
- Figure 3-data1/Figure_3-source_data_1_ Figure_3H_WCL-GFP.jpg
- Figure 3-data1/Figure_3-source_data_1_ Figure_3I_Actin.jpg
- Figure 3-data1/Figure_3-source_data_1_ Figure_3I_FLAG.jpg
- Figure 3-data1/Figure_3-source_data_1_ Figure_3I_Myc.jpg
- Figure 3-data1/Figure_3-source_data_1_ Figure_3J_IP-HA.jpg
- Figure 3-data1/Figure_3-source_data_1_ Figure_3J_WCL-FLAG.jpg
- Figure 3-data1/Figure_3-source_data_1_ Figure_3J_WCL-Myc.jpg
- Figure 3-data1/Figure_3-source_data_1_ Figure_3K_Actin.jpg
- Figure 3-data1/Figure_3-source_data_1_ Figure_3K_GFP.jpg
- Figure 3-data1/Figure_3-source_data_1_ Figure_3M_IP-FLAG.jpg
- Figure 3-data1/Figure_3-source_data_1_ Figure_3M_IP-Myc.jpg
- Figure 3-data1/Figure_3-source_data_1_ Figure_3M_WCL-FLAG.jpg
- Figure 3-data1/Figure_3-source_data_1_ Figure_3M_WCL-Myc.jpg
- Figure 3-data1/Figure_3-source_data_1_ Figure_3N_Actin(C4-2B).jpg
- Figure 3-data1/Figure_3-source_data_1_ Figure_3N_Actin(Huh-7).jpg
- Figure 3-data1/Figure_3-source_data_1_ Figure_3N_NOXA(C4-2B).jpg
- Figure 3-data1/Figure_3-source_data_1_ Figure_3N_NOXA(Huh-7).jpg
