# Supplementary material for: Targeting the WSB2–NOXA axis in cancer cells for enhanced sensitivity to BCL-2 family protein inhibitors
Source: eLife. 2025 Jul 23;13:RP98372. doi: 10.7554/eLife.98372 (PMC12286604; doi:10.7554/eLife.98372)
Supplement: Figure 3—figure supplement 1—source data 1. [file elife-98372-fig3-figsupp1-data1.zip]

Archive with 16 entries (15 files):
- Figure 3-supplementary figure 1-data1/
- Figure 3-supplementary figure 1-data1/Figure_3-figure supplement_1_ source_data_1_ Figure_A_FLAG(IP).jpg
- Figure 3-supplementary figure 1-data1/Figure_3-figure supplement_1_ source_data_1_ Figure_A_FLAG(WCL).jpg
- Figure 3-supplementary figure 1-data1/Figure_3-figure supplement_1_ source_data_1_ Figure_A_NOXA(IP).jpg
- Figure 3-supplementary figure 1-data1/Figure_3-figure supplement_1_ source_data_1_ Figure_A_NOXA(WCL).jpg
- Figure 3-supplementary figure 1-data1/Figure_3-figure supplement_1_ source_data_1_ Figure_B_FLAG(IP).jpg
- Figure 3-supplementary figure 1-data1/Figure_3-figure supplement_1_ source_data_1_ Figure_B_FLAG(WCL).jpg
- Figure 3-supplementary figure 1-data1/Figure_3-figure supplement_1_ source_data_1_ Figure_B_WSB2(IP).jpg
- Figure 3-supplementary figure 1-data1/Figure_3-figure supplement_1_ source_data_1_ Figure_B_WSB2(WCL).jpg
- Figure 3-supplementary figure 1-data1/Figure_3-figure supplement_1_ source_data_1_ Figure_C_FLAG.jpg
- Figure 3-supplementary figure 1-data1/Figure_3-figure supplement_1_ source_data_1_ Figure_C_HA.jpg
- Figure 3-supplementary figure 1-data1/Figure_3-figure supplement_1_ source_data_1_ Figure_C_Myc.jpg
- Figure 3-supplementary figure 1-data1/Figure_3-figure supplement_1_ source_data_1_ Figure_D_NOXA.jpg
- Figure 3-supplementary figure 1-data1/Figure_3-figure supplement_1_ source_data_1_ Figure_D_WSB2.jpg
- Figure 3-supplementary figure 1-data1/Figure_3-figure supplement_1_ source_data_1_ Figure_E_Actin.jpg
- Figure 3-supplementary figure 1-data1/Figure_3-figure supplement_1_ source_data_1_ Figure_E_NOXA.jpg
