# Supplementary material for: Targeting the WSB2–NOXA axis in cancer cells for enhanced sensitivity to BCL-2 family protein inhibitors
Source: eLife. 2025 Jul 23;13:RP98372. doi: 10.7554/eLife.98372 (PMC12286604; doi:10.7554/eLife.98372)
Supplement: Figure 4—source data 1. [file elife-98372-fig4-data1.zip]

Archive with 63 entries (62 files):
- Figure 4-data1/
- Figure 4-data1/Figure_4-source_data_1_ Figure_4A_Actin.jpg
- Figure 4-data1/Figure_4-source_data_1_ Figure_4A_CASP3.jpg
- Figure 4-data1/Figure_4-source_data_1_ Figure_4A_CASP7.jpg
- Figure 4-data1/Figure_4-source_data_1_ Figure_4A_CASP9.jpg
- Figure 4-data1/Figure_4-source_data_1_ Figure_4A_cl-CASP3.jpg
- Figure 4-data1/Figure_4-source_data_1_ Figure_4A_cl-CASP7.jpg
- Figure 4-data1/Figure_4-source_data_1_ Figure_4A_cl-CASP9.jpg
- Figure 4-data1/Figure_4-source_data_1_ Figure_4A_MCL-1.jpg
- Figure 4-data1/Figure_4-source_data_1_ Figure_4A_NOXA.jpg
- Figure 4-data1/Figure_4-source_data_1_ Figure_4A_WSB2.jpg
- Figure 4-data1/Figure_4-source_data_1_ Figure_4C_Actin.jpg
- Figure 4-data1/Figure_4-source_data_1_ Figure_4C_BCL-XL.jpg
- Figure 4-data1/Figure_4-source_data_1_ Figure_4C_CASP3.jpg
- Figure 4-data1/Figure_4-source_data_1_ Figure_4C_CASP7.jpg
- Figure 4-data1/Figure_4-source_data_1_ Figure_4C_CASP9.jpg
- Figure 4-data1/Figure_4-source_data_1_ Figure_4C_cl-CASP3.jpg
- Figure 4-data1/Figure_4-source_data_1_ Figure_4C_cl-CASP7.jpg
- Figure 4-data1/Figure_4-source_data_1_ Figure_4C_cl-CASP9.jpg
- Figure 4-data1/Figure_4-source_data_1_ Figure_4C_MCL-1.jpg
- Figure 4-data1/Figure_4-source_data_1_ Figure_4C_NOXA.jpg
- Figure 4-data1/Figure_4-source_data_1_ Figure_4C_WSB2.jpg
- Figure 4-data1/Figure_4-source_data_1_ Figure_4E_Actin.jpg
- Figure 4-data1/Figure_4-source_data_1_ Figure_4E_CASP3.jpg
- Figure 4-data1/Figure_4-source_data_1_ Figure_4E_CASP7.jpg
- Figure 4-data1/Figure_4-source_data_1_ Figure_4E_CASP9.jpg
- Figure 4-data1/Figure_4-source_data_1_ Figure_4E_cl-CASP3.jpg
- Figure 4-data1/Figure_4-source_data_1_ Figure_4E_cl-CASP7.jpg
- Figure 4-data1/Figure_4-source_data_1_ Figure_4E_cl-CASP9.jpg
- Figure 4-data1/Figure_4-source_data_1_ Figure_4E_MARCH5.jpg
- Figure 4-data1/Figure_4-source_data_1_ Figure_4E_MCL-1.jpg
- Figure 4-data1/Figure_4-source_data_1_ Figure_4E_NOXA.jpg
- Figure 4-data1/Figure_4-source_data_1_ Figure_4E_WSB2.jpg
- Figure 4-data1/Figure_4-source_data_1_ Figure_4G_Actin.jpg
- Figure 4-data1/Figure_4-source_data_1_ Figure_4G_CASP3.jpg
- Figure 4-data1/Figure_4-source_data_1_ Figure_4G_CASP7.jpg
- Figure 4-data1/Figure_4-source_data_1_ Figure_4G_CASP9.jpg
- Figure 4-data1/Figure_4-source_data_1_ Figure_4G_cl-CASP3.jpg
- Figure 4-data1/Figure_4-source_data_1_ Figure_4G_cl-CASP7.jpg
- Figure 4-data1/Figure_4-source_data_1_ Figure_4G_cl-CASP9.jpg
- Figure 4-data1/Figure_4-source_data_1_ Figure_4G_MCL-1.jpg
- Figure 4-data1/Figure_4-source_data_1_ Figure_4G_NOXA.jpg
- Figure 4-data1/Figure_4-source_data_1_ Figure_4G_WSB2.jpg
- Figure 4-data1/Figure_4-source_data_1_ Figure_4I_Actin.jpg
- Figure 4-data1/Figure_4-source_data_1_ Figure_4I_CASP3.jpg
- Figure 4-data1/Figure_4-source_data_1_ Figure_4I_CASP7.jpg
- Figure 4-data1/Figure_4-source_data_1_ Figure_4I_CASP9.jpg
- Figure 4-data1/Figure_4-source_data_1_ Figure_4I_cl-CASP3.jpg
- Figure 4-data1/Figure_4-source_data_1_ Figure_4I_cl-CASP7.jpg
- Figure 4-data1/Figure_4-source_data_1_ Figure_4I_cl-CASP9.jpg
- Figure 4-data1/Figure_4-source_data_1_ Figure_4I_MCL-1.jpg
- Figure 4-data1/Figure_4-source_data_1_ Figure_4I_NOXA.jpg
- Figure 4-data1/Figure_4-source_data_1_ Figure_4I_WSB2.jpg
- Figure 4-data1/Figure_4-source_data_1_ Figure_4K_Actin.jpg
- Figure 4-data1/Figure_4-source_data_1_ Figure_4K_CASP3.jpg
- Figure 4-data1/Figure_4-source_data_1_ Figure_4K_CASP7.jpg
- Figure 4-data1/Figure_4-source_data_1_ Figure_4K_CASP9.jpg
- Figure 4-data1/Figure_4-source_data_1_ Figure_4K_cl-CASP3.jpg
- Figure 4-data1/Figure_4-source_data_1_ Figure_4K_cl-CASP7.jpg
- Figure 4-data1/Figure_4-source_data_1_ Figure_4K_cl-CASP9.jpg
- Figure 4-data1/Figure_4-source_data_1_ Figure_4K_MCL-1.jpg
- Figure 4-data1/Figure_4-source_data_1_ Figure_4K_NOXA.jpg
- Figure 4-data1/Figure_4-source_data_1_ Figure_4K_WSB2.jpg
