# Supplementary material for: Targeting the WSB2–NOXA axis in cancer cells for enhanced sensitivity to BCL-2 family protein inhibitors
Source: eLife. 2025 Jul 23;13:RP98372. doi: 10.7554/eLife.98372 (PMC12286604; doi:10.7554/eLife.98372)
Supplement: Figure 4—figure supplement 1—source data 1. [file elife-98372-fig4-figsupp1-data1.zip]

Archive with 21 entries (20 files):
- Figure 4-supplementary figure 1-data1/
- Figure 4-supplementary figure 1-data1/Figure_3-figure supplement_1_ source_data_1_ Figure_3A_CASP3.jpg
- Figure 4-supplementary figure 1-data1/Figure_4-figure supplement_1_ source_data_1_ Figure_A_Actin.jpg
- Figure 4-supplementary figure 1-data1/Figure_4-figure supplement_1_ source_data_1_ Figure_A_CASP7.jpg
- Figure 4-supplementary figure 1-data1/Figure_4-figure supplement_1_ source_data_1_ Figure_A_CASP9.jpg
- Figure 4-supplementary figure 1-data1/Figure_4-figure supplement_1_ source_data_1_ Figure_A_cl-CASP3.jpg
- Figure 4-supplementary figure 1-data1/Figure_4-figure supplement_1_ source_data_1_ Figure_A_cl-CASP7.jpg
- Figure 4-supplementary figure 1-data1/Figure_4-figure supplement_1_ source_data_1_ Figure_A_cl-CASP9.jpg
- Figure 4-supplementary figure 1-data1/Figure_4-figure supplement_1_ source_data_1_ Figure_A_MCL-1.jpg
- Figure 4-supplementary figure 1-data1/Figure_4-figure supplement_1_ source_data_1_ Figure_A_NOXA.jpg
- Figure 4-supplementary figure 1-data1/Figure_4-figure supplement_1_ source_data_1_ Figure_A_WSB2.jpg
- Figure 4-supplementary figure 1-data1/Figure_4-figure supplement_1_ source_data_1_ Figure_C_Actin.jpg
- Figure 4-supplementary figure 1-data1/Figure_4-figure supplement_1_ source_data_1_ Figure_C_CASP3.jpg
- Figure 4-supplementary figure 1-data1/Figure_4-figure supplement_1_ source_data_1_ Figure_C_CASP7.jpg
- Figure 4-supplementary figure 1-data1/Figure_4-figure supplement_1_ source_data_1_ Figure_C_CASP9.jpg
- Figure 4-supplementary figure 1-data1/Figure_4-figure supplement_1_ source_data_1_ Figure_C_cl-CASP3.jpg
- Figure 4-supplementary figure 1-data1/Figure_4-figure supplement_1_ source_data_1_ Figure_C_cl-CASP7.jpg
- Figure 4-supplementary figure 1-data1/Figure_4-figure supplement_1_ source_data_1_ Figure_C_cl-CASP9.jpg
- Figure 4-supplementary figure 1-data1/Figure_4-figure supplement_1_ source_data_1_ Figure_C_MCL1.jpg
- Figure 4-supplementary figure 1-data1/Figure_4-figure supplement_1_ source_data_1_ Figure_C_NOXA.jpg
- Figure 4-supplementary figure 1-data1/Figure_4-figure supplement_1_ source_data_1_ Figure_C_WSB2.jpg
