# Supplementary material for: Targeting the WSB2–NOXA axis in cancer cells for enhanced sensitivity to BCL-2 family protein inhibitors
Source: eLife. 2025 Jul 23;13:RP98372. doi: 10.7554/eLife.98372 (PMC12286604; doi:10.7554/eLife.98372)
Supplement: Figure 5—source data 1. [file elife-98372-fig5-data1.zip]

Archive with 36 entries (35 files):
- Figure 5-data1/
- Figure 5-data1/Figure_5-source_data_1_ Figure_5A_Actin.jpg
- Figure 5-data1/Figure_5-source_data_1_ Figure_5A_CASP3.jpg
- Figure 5-data1/Figure_5-source_data_1_ Figure_5A_CASP7.jpg
- Figure 5-data1/Figure_5-source_data_1_ Figure_5A_CASP9.jpg
- Figure 5-data1/Figure_5-source_data_1_ Figure_5A_cl-CASP3.jpg
- Figure 5-data1/Figure_5-source_data_1_ Figure_5A_cl-CASP7.jpg
- Figure 5-data1/Figure_5-source_data_1_ Figure_5A_cl-CASP9.jpg
- Figure 5-data1/Figure_5-source_data_1_ Figure_5A_NOXA.jpg
- Figure 5-data1/Figure_5-source_data_1_ Figure_5A_WSB2.jpg
- Figure 5-data1/Figure_5-source_data_1_ Figure_5C_Actin.jpg
- Figure 5-data1/Figure_5-source_data_1_ Figure_5C_CASP3.jpg
- Figure 5-data1/Figure_5-source_data_1_ Figure_5C_CASP7.jpg
- Figure 5-data1/Figure_5-source_data_1_ Figure_5C_CASP9.jpg
- Figure 5-data1/Figure_5-source_data_1_ Figure_5C_cl-CASP3.jpg
- Figure 5-data1/Figure_5-source_data_1_ Figure_5C_cl-CASP7.jpg
- Figure 5-data1/Figure_5-source_data_1_ Figure_5C_cl-CASP9.jpg
- Figure 5-data1/Figure_5-source_data_1_ Figure_5C_NOXA.jpg
- Figure 5-data1/Figure_5-source_data_1_ Figure_5C_WSB2.jpg
- Figure 5-data1/Figure_5-source_data_1_ Figure_5E_Actin.jpg
- Figure 5-data1/Figure_5-source_data_1_ Figure_5E_CASP3.jpg
- Figure 5-data1/Figure_5-source_data_1_ Figure_5E_CASP7.jpg
- Figure 5-data1/Figure_5-source_data_1_ Figure_5E_CASP9.jpg
- Figure 5-data1/Figure_5-source_data_1_ Figure_5E_cl-CASP3.jpg
- Figure 5-data1/Figure_5-source_data_1_ Figure_5E_cl-CASP7.jpg
- Figure 5-data1/Figure_5-source_data_1_ Figure_5E_cl-CASP9.jpg
- Figure 5-data1/Figure_5-source_data_1_ Figure_5E_NOXA.jpg
- Figure 5-data1/Figure_5-source_data_1_ Figure_5E_WSB2.jpg
- Figure 5-data1/Figure_5-source_data_1_ Figure_5G_Actin.jpg
- Figure 5-data1/Figure_5-source_data_1_ Figure_5G_CASP3.jpg
- Figure 5-data1/Figure_5-source_data_1_ Figure_5G_CASP7.jpg
- Figure 5-data1/Figure_5-source_data_1_ Figure_5G_CASP9.jpg
- Figure 5-data1/Figure_5-source_data_1_ Figure_5G_cl-CASP3.jpg
- Figure 5-data1/Figure_5-source_data_1_ Figure_5G_cl-CASP7.jpg
- Figure 5-data1/Figure_5-source_data_1_ Figure_5G_cl-CASP9.jpg
- Figure 5-data1/Figure_5-source_data_1_ Figure_5G_NOXA.jpg
