# Supplementary material for: Targeting the WSB2–NOXA axis in cancer cells for enhanced sensitivity to BCL-2 family protein inhibitors
Source: eLife. 2025 Jul 23;13:RP98372. doi: 10.7554/eLife.98372 (PMC12286604; doi:10.7554/eLife.98372)
Supplement: Figure 6—source data 1. [file elife-98372-fig6-data1.zip]

Archive with 29 entries (28 files):
- Figure 6-Source Data 1/
- Figure 6-Source Data 1/Figure_6-source_data_1_ Figure_6A_Actin.jpg
- Figure 6-Source Data 1/Figure_6-source_data_1_ Figure_6A_cl-CASP3.jpg
- Figure 6-Source Data 1/Figure_6-source_data_1_ Figure_6A_cl-CASP7.jpg
- Figure 6-Source Data 1/Figure_6-source_data_1_ Figure_6A_cl-CASP9.jpg
- Figure 6-Source Data 1/Figure_6-source_data_1_ Figure_6A_WSB2.jpg
- Figure 6-Source Data 1/Figure_6-source_data_1_ Figure_6B_Actin.jpg
- Figure 6-Source Data 1/Figure_6-source_data_1_ Figure_6B_cl-CASP3.jpg
- Figure 6-Source Data 1/Figure_6-source_data_1_ Figure_6B_cl-CASP7.jpg
- Figure 6-Source Data 1/Figure_6-source_data_1_ Figure_6B_cl-CASP9.jpg
- Figure 6-Source Data 1/Figure_6-source_data_1_ Figure_6B_WSB2.jpg
- Figure 6-Source Data 1/Figure_6-source_data_1_ Figure_6F_Actin.jpg
- Figure 6-Source Data 1/Figure_6-source_data_1_ Figure_6F_CASP3.jpg
- Figure 6-Source Data 1/Figure_6-source_data_1_ Figure_6F_CASP7.jpg
- Figure 6-Source Data 1/Figure_6-source_data_1_ Figure_6F_CASP9.jpg
- Figure 6-Source Data 1/Figure_6-source_data_1_ Figure_6F_cl-CASP3.jpg
- Figure 6-Source Data 1/Figure_6-source_data_1_ Figure_6F_cl-CASP7.jpg
- Figure 6-Source Data 1/Figure_6-source_data_1_ Figure_6F_cl-CASP9.jpg
- Figure 6-Source Data 1/Figure_6-source_data_1_ Figure_6F_NOXA.jpg
- Figure 6-Source Data 1/Figure_6-source_data_1_ Figure_6F_WSB2.jpg
- Figure 6-Source Data 1/Figure_6-source_data_1_ Figure_6H_Actin.jpg
- Figure 6-Source Data 1/Figure_6-source_data_1_ Figure_6H_CASP3.jpg
- Figure 6-Source Data 1/Figure_6-source_data_1_ Figure_6H_CASP7.jpg
- Figure 6-Source Data 1/Figure_6-source_data_1_ Figure_6H_CASP9.jpg
- Figure 6-Source Data 1/Figure_6-source_data_1_ Figure_6H_cl-CASP3.jpg
- Figure 6-Source Data 1/Figure_6-source_data_1_ Figure_6H_cl-CASP7.jpg
- Figure 6-Source Data 1/Figure_6-source_data_1_ Figure_6H_cl-CASP9.jpg
- Figure 6-Source Data 1/Figure_6-source_data_1_ Figure_6H_NOXA.jpg
- Figure 6-Source Data 1/Figure_6-source_data_1_ Figure_6H_WSB2.jpg
