# Supplementary material for: Targeting the WSB2–NOXA axis in cancer cells for enhanced sensitivity to BCL-2 family protein inhibitors
Source: eLife. 2025 Jul 23;13:RP98372. doi: 10.7554/eLife.98372 (PMC12286604; doi:10.7554/eLife.98372)
Supplement: Figure 6—source data 3. [file elife-98372-fig6-data3.zip]

Archive with 25 entries (24 files):
- Figure 6-Source Data 3/
- Figure 6-Source Data 3/Figure_6-source_data_1_Figure_6C_Heart_homo_ABT-199_cl-CASP3(cl-CASP3).jpg
- Figure 6-Source Data 3/Figure_6-source_data_1_Figure_6C_Heart_homo_ABT-199_cl-CASP3(DAPI).jpg
- Figure 6-Source Data 3/Figure_6-source_data_1_Figure_6C_Heart_homo_ABT-199_cl-CASP3(Merge).jpg
- Figure 6-Source Data 3/Figure_6-source_data_1_Figure_6C_Heart_homo_cl-CASP3(cl-CASP3).jpg
- Figure 6-Source Data 3/Figure_6-source_data_1_Figure_6C_Heart_homo_cl-CASP3(DAPI).jpg
- Figure 6-Source Data 3/Figure_6-source_data_1_Figure_6C_Heart_homo_cl-CASP3(Merge).jpg
- Figure 6-Source Data 3/Figure_6-source_data_1_Figure_6C_Heart_WT_ABT-199_cl-CASP3(cl-CASP3).jpg
- Figure 6-Source Data 3/Figure_6-source_data_1_Figure_6C_Heart_WT_ABT-199_cl-CASP3(DAPI).jpg
- Figure 6-Source Data 3/Figure_6-source_data_1_Figure_6C_Heart_WT_ABT-199_cl-CASP3(Merge).jpg
- Figure 6-Source Data 3/Figure_6-source_data_1_Figure_6C_Heart_WT_cl-CASP3(cl-CASP3).jpg
- Figure 6-Source Data 3/Figure_6-source_data_1_Figure_6C_Heart_WT_cl-CASP3(DAPI).jpg
- Figure 6-Source Data 3/Figure_6-source_data_1_Figure_6C_Heart_WT_cl-CASP3(Merge).jpg
- Figure 6-Source Data 3/Figure_6-source_data_1_Figure_6C_Liver_homo_ABT-199_cl-CASP3(cl-CASP3).jpg
- Figure 6-Source Data 3/Figure_6-source_data_1_Figure_6C_Liver_homo_ABT-199_cl-CASP3(DAPI).jpg
- Figure 6-Source Data 3/Figure_6-source_data_1_Figure_6C_Liver_homo_ABT-199_cl-CASP3(Merge).jpg
- Figure 6-Source Data 3/Figure_6-source_data_1_Figure_6C_Liver_homo_cl-CASP3(cl-CASP3).jpg
- Figure 6-Source Data 3/Figure_6-source_data_1_Figure_6C_Liver_homo_cl-CASP3(DAPI).jpg
- Figure 6-Source Data 3/Figure_6-source_data_1_Figure_6C_Liver_homo_cl-CASP3(Merge).jpg
- Figure 6-Source Data 3/Figure_6-source_data_1_Figure_6C_Liver_WT_ABT-199_cl-CASP3(cl-CASP3).jpg
- Figure 6-Source Data 3/Figure_6-source_data_1_Figure_6C_Liver_WT_ABT-199_cl-CASP3(DAPI).jpg
- Figure 6-Source Data 3/Figure_6-source_data_1_Figure_6C_Liver_WT_ABT-199_cl-CASP3(Merge).jpg
- Figure 6-Source Data 3/Figure_6-source_data_1_Figure_6C_Liver_WT_cl-CASP3(cl-CASP3).jpg
- Figure 6-Source Data 3/Figure_6-source_data_1_Figure_6C_Liver_WT_cl-CASP3(DAPI).jpg
- Figure 6-Source Data 3/Figure_6-source_data_1_Figure_6C_Liver_WT_cl-CASP3(Merge).jpg
