# Supplementary material for: Targeting the WSB2–NOXA axis in cancer cells for enhanced sensitivity to BCL-2 family protein inhibitors
Source: eLife. 2025 Jul 23;13:RP98372. doi: 10.7554/eLife.98372 (PMC12286604; doi:10.7554/eLife.98372)
Supplement: Figure 6—figure supplement 1—source data 1. [file elife-98372-fig6-figsupp1-data1.zip]

Archive with 31 entries (30 files):
- Figure 6-supplementary figure 1-data1/
- Figure 6-supplementary figure 1-data1/Figure_6-figure supplement_1_ source_data_1_ Figure_D_CASP3(Brain).jpg
- Figure 6-supplementary figure 1-data1/Figure_6-figure supplement_1_ source_data_1_ Figure_D_CASP3(Heart).jpg
- Figure 6-supplementary figure 1-data1/Figure_6-figure supplement_1_ source_data_1_ Figure_D_CASP3(Kidney).jpg
- Figure 6-supplementary figure 1-data1/Figure_6-figure supplement_1_ source_data_1_ Figure_D_CASP3(Liver).jpg
- Figure 6-supplementary figure 1-data1/Figure_6-figure supplement_1_ source_data_1_ Figure_D_CASP3(Lung).jpg
- Figure 6-supplementary figure 1-data1/Figure_6-figure supplement_1_ source_data_1_ Figure_D_CASP7(Brain).jpg
- Figure 6-supplementary figure 1-data1/Figure_6-figure supplement_1_ source_data_1_ Figure_D_CASP7(Heart).jpg
- Figure 6-supplementary figure 1-data1/Figure_6-figure supplement_1_ source_data_1_ Figure_D_CASP7(Kidney).jpg
- Figure 6-supplementary figure 1-data1/Figure_6-figure supplement_1_ source_data_1_ Figure_D_CASP7(Liver).jpg
- Figure 6-supplementary figure 1-data1/Figure_6-figure supplement_1_ source_data_1_ Figure_D_CASP7(Lung).jpg
- Figure 6-supplementary figure 1-data1/Figure_6-figure supplement_1_ source_data_1_ Figure_D_CASP9(Brain).jpg
- Figure 6-supplementary figure 1-data1/Figure_6-figure supplement_1_ source_data_1_ Figure_D_CASP9(Heart).jpg
- Figure 6-supplementary figure 1-data1/Figure_6-figure supplement_1_ source_data_1_ Figure_D_CASP9(Kidney).jpg
- Figure 6-supplementary figure 1-data1/Figure_6-figure supplement_1_ source_data_1_ Figure_D_CASP9(Liver).jpg
- Figure 6-supplementary figure 1-data1/Figure_6-figure supplement_1_ source_data_1_ Figure_D_CASP9(Lung).jpg
- Figure 6-supplementary figure 1-data1/Figure_6-figure supplement_1_ source_data_1_ Figure_D_GAPDH(Brain).jpg
- Figure 6-supplementary figure 1-data1/Figure_6-figure supplement_1_ source_data_1_ Figure_D_GAPDH(Heart).jpg
- Figure 6-supplementary figure 1-data1/Figure_6-figure supplement_1_ source_data_1_ Figure_D_GAPDH(Kidney).jpg
- Figure 6-supplementary figure 1-data1/Figure_6-figure supplement_1_ source_data_1_ Figure_D_GAPDH(Liver).jpg
- Figure 6-supplementary figure 1-data1/Figure_6-figure supplement_1_ source_data_1_ Figure_D_GAPDH(Lung).jpg
- Figure 6-supplementary figure 1-data1/Figure_6-figure supplement_1_ source_data_1_ Figure_D_NOXA(Brain).jpg
- Figure 6-supplementary figure 1-data1/Figure_6-figure supplement_1_ source_data_1_ Figure_D_NOXA(Heart).jpg
- Figure 6-supplementary figure 1-data1/Figure_6-figure supplement_1_ source_data_1_ Figure_D_NOXA(Kidney).jpg
- Figure 6-supplementary figure 1-data1/Figure_6-figure supplement_1_ source_data_1_ Figure_D_NOXA(Liver).jpg
- Figure 6-supplementary figure 1-data1/Figure_6-figure supplement_1_ source_data_1_ Figure_D_NOXA(Lung).jpg
- Figure 6-supplementary figure 1-data1/Figure_6-figure supplement_1_ source_data_1_ Figure_D_WSB2(Brain).jpg
- Figure 6-supplementary figure 1-data1/Figure_6-figure supplement_1_ source_data_1_ Figure_D_WSB2(Heart).jpg
- Figure 6-supplementary figure 1-data1/Figure_6-figure supplement_1_ source_data_1_ Figure_D_WSB2(Kidney).jpg
- Figure 6-supplementary figure 1-data1/Figure_6-figure supplement_1_ source_data_1_ Figure_D_WSB2(Liver).jpg
- Figure 6-supplementary figure 1-data1/Figure_6-figure supplement_1_ source_data_1_ Figure_D_WSB2(Lung).jpg
