# Supplementary material for: Targeting the WSB2–NOXA axis in cancer cells for enhanced sensitivity to BCL-2 family protein inhibitors
Source: eLife. 2025 Jul 23;13:RP98372. doi: 10.7554/eLife.98372 (PMC12286604; doi:10.7554/eLife.98372)
Supplement: Figure 7—source data 1. [file elife-98372-fig7-data1.zip]

Archive with 7 entries (6 files):
- Figure 7-data1/
- Figure 7-data1/Figure_7-source_data_1-Figure_7K_High expression.jpg
- Figure 7-data1/Figure_7-source_data_1-Figure_7K_low expression.jpg
- Figure 7-data1/Figure_7-source_data_1-Figure_7K_negative.jpg
- Figure 7-data1/Figure_7-source_data_1-Figure_7M_High expression.jpg
- Figure 7-data1/Figure_7-source_data_1-Figure_7M_low expression.jpg
- Figure 7-data1/Figure_7-source_data_1-Figure_7M_negative_expression.jpg
